# Supplementary material for: Modifying Adaptive Therapy to Enhance Competitive Suppression
Source: Cancers (Basel). 2020 Nov 28;12(12):3556. doi: 10.3390/cancers12123556 (PMC7761372; doi:10.3390/cancers12123556)
Supplement: Supplementary file 1 [file cancers-12-03556-s001.zip]

Archive with 1 entries (1 files):
- cancers-996022-supplementary.txt
